# Supplementary material for: The Intergenerational Transmission of Trauma, Adverse Childhood Experiences and Adverse Family Experiences: A Qualitative Exploration of Sibling Resilience
Source: Behav Sci (Basel). 2025 Feb 1;15(2):161. doi: 10.3390/bs15020161 (PMC11851674; doi:10.3390/bs15020161)
Supplement: Supplementary file 1 [file behavsci-15-00161-s001.zip]

Archive with 1 entries (1 files):
- behavsci-3370218-supplementary.pdf
